# Supplementary material for: Crosstalk Between Omental Adipose-Derived Stem Cells and Gastric Cancer Cells Regulates Cancer Stemness and Chemotherapy Resistance
Source: Cancers (Basel). 2024 Dec 23;16(24):4275. doi: 10.3390/cancers16244275 (PMC11674675; doi:10.3390/cancers16244275)
Supplement: Supplementary file 1 [file cancers-16-04275-s001.zip]

Archive with 2 entries (2 files):
- Figure S1.png
- Figure S2.pdf
